# Supplementary material for: Eating habits of students of health colleges and non-health colleges at the Northern Border University in the Kingdom of Saudi Arabia
Source: PLoS One. 2024 Oct 28;19(10):e0312750. doi: 10.1371/journal.pone.0312750 (PMC11516010; doi:10.1371/journal.pone.0312750)
Supplement: S1 Data — (XLSX) [file pone.0312750.s002.xlsx]

## Sheet: Sheet1
didyouagreetoparticipateinthestu	age	gender	doyouhaveregularmealsbreakfastlu	doyouhavedailybreakfast	frequencyofdailymeals	frequencyofhavingsnacksperweek	weeklyconsumptionofvegetablesleg	weeklyconsumptionoffruits	weeklyconsumptionoffriedfood	consumptionoffastfood	mealswithfamilyandfriends	typeoffoodconsumed	waterintakelitersday
yes	18	female	no	yes	less than three	less than three	less than three	less than three	more than three	sometimes	not daily	carbohydrate ( rice , bread )	more than 2 L
yes	18	female	no	yes	less than three	more than three	more than three	less than three	less than three	sometimes	not daily	varity of food in balance	more than 2 L
yes	18	male	no	no	more than three	more than three	less than three	less than three	less than three	often	not daily	carbohydrate ( rice , bread )	less than 2 L
yes	18	female	yes	yes	less than three	less than three	less than three	less than three	less than three	often	daily	varity of food in balance	less than 2 L
yes	18	male	no	yes	more than three	more than three	less than three	less than three	more than three	often	not daily	varity of food in balance	less than 2 L
yes	18	female	yes	yes	more than three	less than three	less than three	less than three	less than three	sometimes	daily	varity of food in balance	less than 2 L
yes	18	female	no	yes	more than three	more than three	less than three	less than three	less than three	sometimes	daily	carbohydrate ( rice , bread )	less than 2 L
yes	18	female	no	yes	less than three	less than three	more than three	less than three	more than three	sometimes	daily	varity of food in balance	less than 2 L
yes	18	female	no	no	less than three	more than three	less than three	less than three	less than three	sometimes	not daily	varity of food in balance	less than 2 L
yes	18	female	no	no	less than three	more than three	less than three	less than three	more than three	often	daily	carbohydrate ( rice , bread )	less than 2 L
yes	18	male	no	no	less than three	less than three	less than three	less than three	more than three	sometimes	daily	carbohydrate ( rice , bread )	more than 2 L
yes	18	male	yes	no	more than three	more than three	less than three	less than three	more than three	often	daily	varity of food in balance	more than 2 L
yes	18	male	no	yes	less than three	more than three	less than three	less than three	less than three	sometimes	not daily	carbohydrate ( rice , bread )	less than 2 L
yes	18	male	no	yes	less than three	less than three	less than three	less than three	more than three	sometimes	daily	carbohydrate ( rice , bread )	less than 2 L
yes	18	female	no	yes	less than three	more than three	less than three	less than three	less than three	sometimes	not daily	carbohydrate ( rice , bread )	less than 2 L
yes	18	female	yes	no	less than three	less than three	less than three	less than three	less than three	sometimes	not daily	mainly vegetables	less than 2 L
yes	18	female	no	no	more than three	less than three	more than three	more than three	less than three	sometimes	daily	varity of food in balance	less than 2 L
yes	18	female	no	yes	less than three	less than three	less than three	less than three	less than three	often	daily	varity of food in balance	more than 2 L
yes	18	female	yes	no	less than three	less than three	less than three	less than three	less than three	sometimes	not daily	varity of food in balance	more than 2 L
yes	18	female	no	yes	less than three	more than three	less than three	more than three	less than three	sometimes	daily	varity of food in balance	less than 2 L
yes	18	female	no	no	less than three	less than three	less than three	less than three	less than three	sometimes	daily	carbohydrate ( rice , bread )	less than 2 L
yes	18	female	yes	yes	more than three	less than three	more than three	more than three	less than three	sometimes	not daily	carbohydrate ( rice , bread )	less than 2 L
yes	18	female	no	no	less than three	more than three	less than three	less than three	less than three	sometimes	not daily	carbohydrate ( rice , bread )	less than 2 L
yes	18	male	no	no	less than three	more than three	more than three	less than three	less than three	sometimes	daily	carbohydrate ( rice , bread )	less than 2 L
yes	18	female	yes	no	less than three	more than three	less than three	less than three	more than three	sometimes	not daily	carbohydrate ( rice , bread )	less than 2 L
yes	18	female	yes	no	less than three	more than three	less than three	less than three	less than three	sometimes	not daily	carbohydrate ( rice , bread )	less than 2 L
yes	18	male	no	no	more than three	more than three	less than three	less than three	more than three	sometimes	daily	mainly meat	more than 2 L
yes	19	female	no	no	less than three	less than three	less than three	less than three	less than three	sometimes	not daily	carbohydrate ( rice , bread )	less than 2 L
yes	19	female	yes	no	more than three	less than three	more than three	more than three	less than three	sometimes	daily	varity of food in balance	less than 2 L
yes	19	female	yes	yes	more than three	more than three	more than three	more than three	less than three	sometimes	daily	carbohydrate ( rice , bread )	less than 2 L
yes	19	female	no	no	less than three	less than three	more than three	less than three	less than three	sometimes	not daily	carbohydrate ( rice , bread )	less than 2 L
yes	19	female	no	no	more than three	less than three	less than three	less than three	less than three	sometimes	not daily	varity of food in balance	less than 2 L
yes	19	female	yes	no	more than three	less than three	less than three	less than three	more than three	sometimes	not daily	varity of food in balance	less than 2 L
yes	19	female	no	no	more than three	more than three	less than three	less than three	more than three	sometimes	not daily	varity of food in balance	less than 2 L
yes	19	female	no	no	less than three	less than three	less than three	less than three	more than three	sometimes	not daily	carbohydrate ( rice , bread )	less than 2 L
yes	19	female	no	yes	more than three	less than three	more than three	less than three	less than three	sometimes	daily	carbohydrate ( rice , bread )	less than 2 L
yes	19	male	yes	yes	less than three	more than three	more than three	more than three	less than three	sometimes	daily	varity of food in balance	more than 2 L
yes	19	male	yes	yes	less than three	less than three	less than three	less than three	more than three	sometimes	not daily	carbohydrate ( rice , bread )	less than 2 L
yes	19	female	no	yes	more than three	more than three	less than three	less than three	less than three	often	not daily	carbohydrate ( rice , bread )	less than 2 L
yes	19	female	no	no	less than three	more than three	less than three	less than three	less than three	often	not daily	varity of food in balance	less than 2 L
yes	19	female	no	no	less than three	less than three	less than three	less than three	more than three	sometimes	daily	carbohydrate ( rice , bread )	less than 2 L
yes	19	female	no	no	less than three	less than three	less than three	less than three	more than three	often	not daily	carbohydrate ( rice , bread )	less than 2 L
yes	19	male	no	no	less than three	more than three	less than three	less than three	less than three	sometimes	not daily	varity of food in balance	less than 2 L
yes	19	female	yes	yes	less than three	more than three	less than three	less than three	more than three	often	not daily	carbohydrate ( rice , bread )	more than 2 L
yes	19	female	yes	yes	less than three	less than three	more than three	less than three	more than three	sometimes	daily	varity of food in balance	less than 2 L
yes	19	female	no	no	less than three	more than three	more than three	less than three	less than three	sometimes	daily	varity of food in balance	less than 2 L
yes	19	female	no	no	less than three	more than three	less than three	less than three	more than three	often	not daily	varity of food in balance	less than 2 L
yes	19	female	no	no	less than three	more than three	less than three	less than three	more than three	sometimes	not daily	carbohydrate ( rice , bread )	less than 2 L
yes	19	female	no	no	less than three	less than three	less than three	less than three	less than three	sometimes	not daily	varity of food in balance	more than 2 L
yes	19	female	no	no	less than three	more than three	less than three	less than three	more than three	sometimes	daily	carbohydrate ( rice , bread )	less than 2 L
yes	19	male	yes	yes	more than three	less than three	less than three	less than three	less than three	sometimes	daily	varity of food in balance	less than 2 L
yes	19	female	no	no	more than three	less than three	more than three	less than three	less than three	sometimes	not daily	carbohydrate ( rice , bread )	less than 2 L
yes	19	female	no	yes	less than three	less than three	less than three	less than three	less than three	sometimes	daily	varity of food in balance	less than 2 L
yes	19	male	no	yes	more than three	less than three	less than three	less than three	more than three	often	not daily	varity of food in balance	less than 2 L
yes	19	female	no	no	less than three	more than three	less than three	less than three	less than three	sometimes	not daily	varity of food in balance	less than 2 L
yes	19	female	yes	yes	more than three	less than three	less than three	less than three	less than three	sometimes	daily	varity of food in balance	less than 2 L
yes	19	female	no	no	less than three	less than three	more than three	less than three	more than three	sometimes	not daily	carbohydrate ( rice , bread )	less than 2 L
yes	19	female	no	no	less than three	more than three	less than three	more than three	less than three	sometimes	not daily	varity of food in balance	less than 2 L
yes	19	female	yes	no	less than three	more than three	more than three	more than three	less than three	often	not daily	mainly vegetables	less than 2 L
yes	19	female	no	no	less than three	more than three	less than three	less than three	more than three	sometimes	daily	varity of food in balance	more than 2 L
yes	19	male	yes	yes	more than three	less than three	more than three	more than three	less than three	sometimes	not daily	varity of food in balance	more than 2 L
yes	19	female	no	no	less than three	less than three	less than three	less than three	less than three	often	not daily	varity of food in balance	less than 2 L
yes	19	male	no	no	less than three	less than three	less than three	less than three	more than three	sometimes	daily	varity of food in balance	less than 2 L
yes	19	female	no	yes	less than three	more than three	less than three	more than three	less than three	rarely	daily	varity of food in balance	less than 2 L
yes	19	female	yes	yes	less than three	more than three	more than three	less than three	less than three	sometimes	not daily	varity of food in balance	less than 2 L
yes	19	male	yes	no	more than three	more than three	more than three	less than three	less than three	sometimes	daily	mainly meat	less than 2 L
yes	19	male	no	yes	less than three	less than three	less than three	less than three	more than three	sometimes	daily	carbohydrate ( rice , bread )	less than 2 L
yes	19	male	no	no	less than three	more than three	less than three	less than three	more than three	sometimes	daily	carbohydrate ( rice , bread )	less than 2 L
yes	19	male	yes	no	less than three	more than three	less than three	less than three	more than three	rarely	not daily	varity of food in balance	more than 2 L
yes	19	female	no	no	less than three	more than three	less than three	less than three	more than three	often	daily	varity of food in balance	less than 2 L
yes	19	female	yes	no	less than three	more than three	less than three	less than three	more than three	sometimes	not daily	varity of food in balance	less than 2 L
yes	19	male	yes	yes	more than three	more than three	less than three	less than three	more than three	sometimes	not daily	varity of food in balance	less than 2 L
yes	19	male	yes	yes	more than three	less than three	less than three	less than three	less than three	sometimes	not daily	varity of food in balance	more than 2 L
yes	19	male	no	no	more than three	less than three	less than three	less than three	less than three	often	not daily	varity of food in balance	more than 2 L
yes	19	male	yes	no	more than three	more than three	less than three	less than three	more than three	often	not daily	carbohydrate ( rice , bread )	less than 2 L
yes	19	female	no	no	more than three	less than three	less than three	less than three	less than three	sometimes	not daily	carbohydrate ( rice , bread )	less than 2 L
yes	19	female	yes	no	more than three	less than three	more than three	less than three	less than three	sometimes	daily	varity of food in balance	less than 2 L
yes	19	female	yes	yes	less than three	less than three	less than three	less than three	less than three	often	daily	carbohydrate ( rice , bread )	more than 2 L
yes	19	female	yes	no	less than three	less than three	less than three	less than three	more than three	sometimes	daily	varity of food in balance	more than 2 L
yes	19	female	no	no	more than three	less than three	more than three	less than three	less than three	sometimes	not daily	varity of food in balance	less than 2 L
no	19	male	no	no	less than three	more than three	less than three	more than three	more than three	often	not daily	carbohydrate ( rice , bread )	less than 2 L
no	19	male	no	no	less than three	less than three	less than three	less than three	less than three	sometimes	daily	varity of food in balance	more than 2 L
yes	19	female	no	no	less than three	less than three	more than three	less than three	less than three	sometimes	daily	varity of food in balance	less than 2 L
yes	19	male	yes	yes	more than three	less than three	more than three	less than three	less than three	sometimes	not daily	varity of food in balance	more than 2 L
yes	19	male	no	no	more than three	less than three	less than three	less than three	more than three	sometimes	not daily	varity of food in balance	less than 2 L
yes	19	male	no	yes	less than three	less than three	less than three	less than three	more than three	often	not daily	varity of food in balance	less than 2 L
yes	19	female	no	yes	less than three	more than three	less than three	less than three	less than three	often	not daily	varity of food in balance	more than 2 L
yes	19	male	no	no	more than three	less than three	less than three	less than three	less than three	often	daily	mainly meat	less than 2 L
yes	19	female	no	no	less than three	more than three	less than three	less than three	less than three	sometimes	not daily	carbohydrate ( rice , bread )	less than 2 L
yes	19	male	no	no	less than three	more than three	less than three	less than three	less than three	often	not daily	carbohydrate ( rice , bread )	less than 2 L
yes	19	female	no	yes	more than three	more than three	less than three	less than three	less than three	sometimes	daily	carbohydrate ( rice , bread )	less than 2 L
yes	19	male	no	no	less than three	less than three	less than three	less than three	more than three	sometimes	daily	carbohydrate ( rice , bread )	less than 2 L
yes	19	female	yes	no	more than three	more than three	more than three	less than three	less than three	sometimes	daily	varity of food in balance	more than 2 L
yes	20	male	yes	yes	more than three	more than three	less than three	less than three	more than three	often	daily	mainly meat	less than 2 L
yes	20	female	no	yes	less than three	more than three	less than three	less than three	more than three	often	not daily	carbohydrate ( rice , bread )	less than 2 L
yes	20	female	yes	yes	more than three	more than three	more than three	more than three	less than three	sometimes	not daily	varity of food in balance	less than 2 L
yes	20	female	no	no	more than three	more than three	more than three	less than three	less than three	sometimes	daily	varity of food in balance	less than 2 L
yes	20	male	yes	no	more than three	more than three	less than three	less than three	more than three	sometimes	daily	varity of food in balance	more than 2 L
yes	20	male	no	yes	more than three	less than three	less than three	less than three	more than three	often	not daily	carbohydrate ( rice , bread )	more than 2 L
yes	20	female	no	no	less than three	more than three	less than three	less than three	more than three	often	not daily	varity of food in balance	more than 2 L
yes	20	male	no	no	more than three	less than three	less than three	less than three	more than three	often	not daily	varity of food in balance	less than 2 L
yes	20	female	yes	no	more than three	more than three	more than three	less than three	less than three	often	daily	varity of food in balance	more than 2 L
yes	20	female	no	yes	less than three	more than three	less than three	more than three	less than three	sometimes	not daily	varity of food in balance	less than 2 L
yes	20	female	yes	yes	more than three	less than three	less than three	less than three	less than three	sometimes	daily	carbohydrate ( rice , bread )	less than 2 L
yes	20	male	no	no	less than three	less than three	less than three	less than three	less than three	often	not daily	varity of food in balance	more than 2 L
yes	20	female	no	no	more than three	less than three	less than three	less than three	less than three	sometimes	not daily	carbohydrate ( rice , bread )	less than 2 L
yes	20	female	no	yes	more than three	more than three	more than three	less than three	less than three	sometimes	daily	mainly vegetables	less than 2 L
yes	20	female	no	no	less than three	less than three	less than three	less than three	less than three	often	not daily	varity of food in balance	less than 2 L
yes	20	female	no	no	less than three	less than three	less than three	less than three	more than three	often	not daily	varity of food in balance	more than 2 L
yes	20	female	yes	yes	more than three	more than three	more than three	less than three	less than three	sometimes	daily	carbohydrate ( rice , bread )	less than 2 L
yes	20	male	yes	yes	more than three	less than three	less than three	less than three	less than three	often	daily	varity of food in balance	more than 2 L
yes	20	male	no	no	less than three	more than three	more than three	more than three	more than three	sometimes	daily	carbohydrate ( rice , bread )	less than 2 L
yes	20	female	no	no	less than three	more than three	less than three	less than three	less than three	sometimes	not daily	varity of food in balance	more than 2 L
yes	20	male	yes	yes	more than three	more than three	more than three	more than three	less than three	sometimes	daily	mainly meat	more than 2 L
yes	20	female	no	no	less than three	less than three	less than three	less than three	less than three	sometimes	not daily	varity of food in balance	less than 2 L
yes	20	female	yes	yes	more than three	less than three	less than three	less than three	more than three	sometimes	daily	varity of food in balance	less than 2 L
yes	20	female	yes	yes	less than three	less than three	more than three	more than three	less than three	rarely	not daily	varity of food in balance	more than 2 L
yes	20	male	yes	yes	more than three	more than three	more than three	more than three	less than three	sometimes	daily	mainly vegetables	more than 2 L
yes	20	female	no	no	less than three	less than three	more than three	more than three	less than three	sometimes	daily	varity of food in balance	less than 2 L
yes	20	female	no	no	less than three	less than three	less than three	less than three	more than three	sometimes	not daily	varity of food in balance	less than 2 L
yes	20	female	yes	yes	more than three	less than three	more than three	less than three	less than three	sometimes	daily	varity of food in balance	less than 2 L
yes	20	female	no	no	less than three	more than three	more than three	less than three	less than three	often	not daily	carbohydrate ( rice , bread )	less than 2 L
yes	20	female	no	yes	more than three	more than three	less than three	less than three	more than three	often	not daily	varity of food in balance	less than 2 L
yes	20	male	no	no	less than three	less than three	less than three	less than three	more than three	often	not daily	varity of food in balance	less than 2 L
yes	20	male	yes	no	more than three	more than three	less than three	less than three	less than three	sometimes	not daily	varity of food in balance	more than 2 L
no	20	male	no	yes	more than three	more than three	more than three	less than three	less than three	sometimes	daily	varity of food in balance	more than 2 L
yes	20	male	no	no	less than three	more than three	more than three	less than three	more than three	sometimes	not daily	varity of food in balance	less than 2 L
yes	20	male	no	yes	less than three	less than three	less than three	less than three	more than three	often	not daily	varity of food in balance	less than 2 L
yes	20	female	no	no	less than three	more than three	less than three	less than three	less than three	sometimes	not daily	varity of food in balance	less than 2 L
yes	20	female	no	no	less than three	more than three	less than three	less than three	more than three	often	daily	carbohydrate ( rice , bread )	less than 2 L
yes	20	female	yes	no	less than three	less than three	less than three	less than three	less than three	sometimes	not daily	mainly vegetables	less than 2 L
yes	20	female	yes	yes	less than three	more than three	less than three	more than three	more than three	often	daily	varity of food in balance	more than 2 L
yes	20	female	no	no	less than three	less than three	less than three	less than three	less than three	sometimes	not daily	carbohydrate ( rice , bread )	less than 2 L
yes	20	female	yes	yes	less than three	more than three	less than three	less than three	more than three	often	daily	varity of food in balance	more than 2 L
yes	20	male	yes	no	more than three	more than three	more than three	less than three	more than three	sometimes	not daily	varity of food in balance	less than 2 L
yes	20	male	yes	no	less than three	less than three	less than three	less than three	more than three	often	daily	varity of food in balance	less than 2 L
yes	20	male	yes	yes	more than three	less than three	less than three	less than three	less than three	sometimes	not daily	varity of food in balance	less than 2 L
yes	20	female	no	no	less than three	more than three	less than three	less than three	more than three	sometimes	daily	varity of food in balance	less than 2 L
yes	20	female	yes	yes	more than three	more than three	more than three	more than three	less than three	sometimes	daily	carbohydrate ( rice , bread )	less than 2 L
yes	20	female	yes	yes	more than three	more than three	more than three	more than three	less than three	sometimes	daily	carbohydrate ( rice , bread )	less than 2 L
yes	20	female	no	yes	less than three	less than three	less than three	more than three	less than three	sometimes	not daily	carbohydrate ( rice , bread )	more than 2 L
yes	20	female	no	no	less than three	more than three	more than three	more than three	less than three	sometimes	daily	varity of food in balance	less than 2 L
yes	20	female	no	no	less than three	less than three	less than three	less than three	less than three	sometimes	not daily	carbohydrate ( rice , bread )	less than 2 L
yes	20	male	yes	yes	more than three	more than three	less than three	less than three	less than three	sometimes	daily	varity of food in balance	more than 2 L
yes	20	female	yes	no	more than three	less than three	less than three	less than three	less than three	sometimes	daily	varity of food in balance	less than 2 L
yes	20	female	no	no	more than three	less than three	less than three	less than three	less than three	often	not daily	varity of food in balance	more than 2 L
yes	20	female	no	no	more than three	more than three	less than three	less than three	more than three	often	not daily	varity of food in balance	less than 2 L
yes	20	female	no	yes	more than three	less than three	more than three	less than three	more than three	often	not daily	varity of food in balance	less than 2 L
yes	20	female	no	no	more than three	less than three	more than three	less than three	less than three	sometimes	not daily	varity of food in balance	more than 2 L
yes	20	female	no	yes	less than three	less than three	more than three	less than three	less than three	sometimes	daily	varity of food in balance	more than 2 L
yes	20	female	no	no	less than three	less than three	less than three	less than three	less than three	sometimes	not daily	carbohydrate ( rice , bread )	less than 2 L
yes	20	female	yes	yes	more than three	less than three	more than three	more than three	less than three	sometimes	not daily	mainly vegetables	more than 2 L
yes	20	female	yes	no	less than three	less than three	less than three	less than three	more than three	sometimes	daily	varity of food in balance	more than 2 L
yes	20	female	no	no	less than three	more than three	more than three	less than three	less than three	sometimes	daily	varity of food in balance	less than 2 L
yes	20	female	yes	yes	more than three	more than three	more than three	more than three	less than three	sometimes	daily	carbohydrate ( rice , bread )	more than 2 L
yes	20	female	yes	yes	more than three	less than three	less than three	less than three	more than three	sometimes	daily	carbohydrate ( rice , bread )	less than 2 L
yes	20	female	no	no	less than three	less than three	less than three	less than three	less than three	often	not daily	carbohydrate ( rice , bread )	less than 2 L
yes	20	male	no	no	less than three	more than three	more than three	more than three	more than three	often	not daily	carbohydrate ( rice , bread )	less than 2 L
yes	20	female	yes	no	less than three	less than three	less than three	less than three	less than three	sometimes	not daily	carbohydrate ( rice , bread )	more than 2 L
yes	20	male	yes	yes	less than three	less than three	less than three	more than three	less than three	rarely	daily	mainly vegetables	less than 2 L
yes	20	female	no	no	more than three	more than three	more than three	less than three	more than three	sometimes	daily	varity of food in balance	less than 2 L
yes	20	female	no	no	less than three	more than three	less than three	less than three	less than three	rarely	not daily	carbohydrate ( rice , bread )	less than 2 L
yes	20	male	no	no	less than three	more than three	more than three	less than three	more than three	often	daily	carbohydrate ( rice , bread )	less than 2 L
yes	20	female	no	no	more than three	less than three	less than three	less than three	less than three	often	daily	varity of food in balance	less than 2 L
yes	20	female	yes	yes	less than three	more than three	less than three	less than three	less than three	sometimes	daily	varity of food in balance	more than 2 L
yes	20	female	yes	yes	less than three	less than three	less than three	more than three	more than three	often	not daily	varity of food in balance	less than 2 L
yes	20	female	no	no	less than three	more than three	less than three	less than three	more than three	often	not daily	carbohydrate ( rice , bread )	less than 2 L
yes	20	male	yes	no	more than three	more than three	more than three	less than three	more than three	sometimes	daily	varity of food in balance	more than 2 L
yes	20	female	yes	no	more than three	less than three	more than three	less than three	less than three	sometimes	daily	varity of food in balance	less than 2 L
yes	20	male	yes	no	more than three	less than three	more than three	less than three	more than three	sometimes	not daily	varity of food in balance	less than 2 L
yes	20	female	no	yes	less than three	less than three	more than three	less than three	less than three	sometimes	daily	carbohydrate ( rice , bread )	more than 2 L
yes	20	male	yes	yes	more than three	less than three	more than three	less than three	less than three	sometimes	not daily	varity of food in balance	less than 2 L
yes	20	female	no	no	less than three	more than three	less than three	less than three	less than three	sometimes	daily	carbohydrate ( rice , bread )	less than 2 L
yes	20	female	no	no	less than three	less than three	less than three	less than three	less than three	often	not daily	varity of food in balance	less than 2 L
yes	20	female	no	no	less than three	less than three	less than three	less than three	more than three	sometimes	not daily	mainly meat	less than 2 L
yes	20	male	yes	yes	less than three	more than three	less than three	less than three	more than three	sometimes	not daily	mainly meat	more than 2 L
yes	20	female	no	no	less than three	more than three	more than three	more than three	more than three	sometimes	daily	carbohydrate ( rice , bread )	less than 2 L
yes	20	male	no	no	more than three	more than three	less than three	less than three	more than three	often	daily	varity of food in balance	less than 2 L
yes	20	female	no	no	less than three	more than three	less than three	less than three	less than three	sometimes	daily	carbohydrate ( rice , bread )	less than 2 L
yes	20	male	no	no	more than three	more than three	more than three	less than three	more than three	often	not daily	carbohydrate ( rice , bread )	less than 2 L
yes	20	female	no	yes	less than three	less than three	less than three	less than three	less than three	sometimes	daily	varity of food in balance	less than 2 L
yes	20	female	no	no	less than three	less than three	less than three	less than three	less than three	sometimes	daily	carbohydrate ( rice , bread )	less than 2 L
yes	20	female	yes	no	more than three	more than three	more than three	more than three	less than three	sometimes	not daily	varity of food in balance	less than 2 L
yes	20	female	no	no	more than three	less than three	more than three	less than three	more than three	sometimes	daily	carbohydrate ( rice , bread )	less than 2 L
yes	20	male	no	no	less than three	less than three	less than three	less than three	less than three	often	daily	carbohydrate ( rice , bread )	less than 2 L
yes	20	female	yes	yes	less than three	more than three	more than three	less than three	less than three	sometimes	not daily	varity of food in balance	less than 2 L
yes	20	female	no	no	less than three	more than three	less than three	less than three	less than three	sometimes	not daily	varity of food in balance	less than 2 L
yes	20	male	no	yes	less than three	less than three	more than three	more than three	more than three	often	not daily	varity of food in balance	more than 2 L
yes	20	female	no	no	more than three	less than three	more than three	less than three	less than three	sometimes	daily	carbohydrate ( rice , bread )	less than 2 L
yes	20	male	yes	yes	more than three	less than three	more than three	less than three	less than three	sometimes	not daily	varity of food in balance	more than 2 L
yes	20	male	no	no	more than three	less than three	more than three	less than three	less than three	often	not daily	carbohydrate ( rice , bread )	less than 2 L
yes	20	female	no	no	more than three	less than three	less than three	less than three	more than three	often	not daily	carbohydrate ( rice , bread )	less than 2 L
yes	20	male	no	no	less than three	more than three	more than three	less than three	more than three	often	not daily	varity of food in balance	more than 2 L
yes	20	female	no	no	less than three	less than three	less than three	less than three	less than three	sometimes	not daily	mainly meat	more than 2 L
yes	20	female	no	no	less than three	less than three	more than three	more than three	more than three	sometimes	not daily	mainly meat	less than 2 L
yes	20	male	yes	no	less than three	less than three	less than three	less than three	more than three	often	daily	varity of food in balance	less than 2 L
yes	20	female	no	no	less than three	less than three	less than three	less than three	more than three	sometimes	daily	varity of food in balance	less than 2 L
yes	20	male	no	no	less than three	more than three	less than three	less than three	less than three	often	daily	varity of food in balance	more than 2 L
yes	20	male	yes	yes	more than three	less than three	more than three	less than three	less than three	sometimes	not daily	carbohydrate ( rice , bread )	less than 2 L
yes	21	female	no	no	more than three	more than three	less than three	less than three	less than three	sometimes	daily	varity of food in balance	less than 2 L
yes	21	female	yes	yes	more than three	more than three	more than three	less than three	less than three	sometimes	daily	carbohydrate ( rice , bread )	less than 2 L
yes	21	female	no	no	more than three	less than three	less than three	more than three	more than three	often	not daily	varity of food in balance	more than 2 L
yes	21	male	no	yes	more than three	more than three	less than three	less than three	less than three	often	not daily	carbohydrate ( rice , bread )	less than 2 L
yes	21	male	no	no	more than three	more than three	more than three	less than three	more than three	sometimes	not daily	varity of food in balance	less than 2 L
yes	21	female	no	no	less than three	less than three	less than three	less than three	less than three	sometimes	daily	carbohydrate ( rice , bread )	less than 2 L
yes	21	male	yes	yes	more than three	more than three	less than three	less than three	more than three	often	daily	mainly meat	less than 2 L
yes	21	female	no	no	less than three	less than three	less than three	less than three	less than three	sometimes	not daily	carbohydrate ( rice , bread )	less than 2 L
yes	21	female	no	no	less than three	more than three	less than three	less than three	less than three	sometimes	daily	mainly meat	less than 2 L
yes	21	male	no	yes	more than three	more than three	more than three	less than three	more than three	sometimes	daily	mainly meat	more than 2 L
yes	21	female	yes	no	more than three	less than three	more than three	more than three	less than three	sometimes	not daily	mainly meat	less than 2 L
yes	21	female	no	yes	less than three	less than three	less than three	less than three	more than three	sometimes	daily	varity of food in balance	more than 2 L
yes	21	male	yes	yes	less than three	less than three	less than three	more than three	more than three	often	daily	varity of food in balance	more than 2 L
yes	21	female	no	no	more than three	more than three	less than three	less than three	more than three	sometimes	daily	varity of food in balance	more than 2 L
yes	21	female	no	no	more than three	more than three	less than three	less than three	less than three	sometimes	not daily	mainly meat	less than 2 L
yes	21	female	yes	yes	more than three	less than three	more than three	less than three	less than three	sometimes	daily	mainly vegetables	less than 2 L
yes	21	male	no	no	more than three	less than three	less than three	less than three	more than three	sometimes	daily	varity of food in balance	less than 2 L
yes	21	male	yes	yes	more than three	less than three	more than three	less than three	more than three	often	daily	varity of food in balance	more than 2 L
yes	21	female	no	no	less than three	more than three	less than three	less than three	more than three	sometimes	not daily	carbohydrate ( rice , bread )	less than 2 L
yes	21	female	yes	yes	more than three	more than three	less than three	less than three	less than three	sometimes	daily	varity of food in balance	less than 2 L
yes	21	female	no	no	less than three	less than three	less than three	less than three	less than three	sometimes	not daily	mainly meat	less than 2 L
yes	21	male	yes	no	more than three	less than three	more than three	less than three	less than three	sometimes	daily	carbohydrate ( rice , bread )	less than 2 L
yes	21	female	yes	yes	more than three	less than three	more than three	less than three	less than three	sometimes	not daily	carbohydrate ( rice , bread )	more than 2 L
yes	21	female	yes	yes	less than three	less than three	less than three	less than three	less than three	rarely	daily	varity of food in balance	less than 2 L
yes	21	male	yes	yes	more than three	more than three	more than three	less than three	more than three	sometimes	not daily	carbohydrate ( rice , bread )	more than 2 L
yes	21	female	no	yes	less than three	less than three	more than three	less than three	less than three	sometimes	not daily	varity of food in balance	more than 2 L
yes	21	female	yes	yes	more than three	less than three	less than three	less than three	less than three	sometimes	not daily	varity of food in balance	more than 2 L
yes	21	female	yes	no	more than three	less than three	more than three	less than three	more than three	sometimes	daily	carbohydrate ( rice , bread )	less than 2 L
yes	21	male	yes	yes	more than three	less than three	less than three	less than three	more than three	rarely	daily	varity of food in balance	more than 2 L
yes	21	male	no	yes	more than three	less than three	more than three	less than three	more than three	often	not daily	carbohydrate ( rice , bread )	more than 2 L
yes	21	female	no	no	less than three	less than three	less than three	less than three	more than three	sometimes	not daily	carbohydrate ( rice , bread )	less than 2 L
yes	21	male	yes	yes	less than three	more than three	less than three	less than three	less than three	rarely	daily	varity of food in balance	less than 2 L
yes	21	female	no	yes	less than three	more than three	less than three	less than three	more than three	rarely	daily	varity of food in balance	less than 2 L
yes	21	female	yes	yes	less than three	less than three	less than three	less than three	less than three	sometimes	daily	mainly vegetables	less than 2 L
yes	21	female	no	no	more than three	more than three	more than three	more than three	more than three	often	daily	carbohydrate ( rice , bread )	less than 2 L
yes	21	male	yes	yes	more than three	less than three	more than three	more than three	less than three	rarely	not daily	varity of food in balance	more than 2 L
yes	21	female	no	no	more than three	more than three	less than three	less than three	more than three	often	daily	varity of food in balance	less than 2 L
yes	21	female	no	no	less than three	more than three	more than three	less than three	less than three	often	not daily	carbohydrate ( rice , bread )	more than 2 L
yes	21	male	no	no	more than three	less than three	less than three	less than three	more than three	often	not daily	carbohydrate ( rice , bread )	less than 2 L
yes	21	male	yes	yes	more than three	more than three	less than three	less than three	less than three	sometimes	not daily	mainly meat	less than 2 L
yes	21	female	yes	yes	more than three	more than three	less than three	less than three	less than three	sometimes	daily	varity of food in balance	less than 2 L
yes	21	female	no	no	less than three	less than three	less than three	less than three	less than three	sometimes	daily	varity of food in balance	less than 2 L
yes	21	male	no	yes	more than three	more than three	less than three	less than three	more than three	often	daily	carbohydrate ( rice , bread )	less than 2 L
yes	21	female	no	no	more than three	more than three	more than three	less than three	less than three	sometimes	daily	varity of food in balance	less than 2 L
yes	21	female	no	no	less than three	more than three	less than three	less than three	less than three	often	not daily	varity of food in balance	less than 2 L
yes	21	female	no	yes	more than three	less than three	less than three	less than three	less than three	sometimes	not daily	carbohydrate ( rice , bread )	more than 2 L
yes	21	female	no	no	more than three	more than three	more than three	more than three	more than three	often	not daily	mainly vegetables	less than 2 L
yes	21	male	no	no	less than three	less than three	more than three	less than three	more than three	often	daily	varity of food in balance	more than 2 L
yes	21	female	no	no	less than three	less than three	less than three	less than three	more than three	often	not daily	carbohydrate ( rice , bread )	less than 2 L
yes	21	male	no	no	less than three	less than three	less than three	less than three	more than three	often	daily	mainly meat	less than 2 L
yes	21	female	yes	yes	more than three	less than three	less than three	less than three	less than three	sometimes	daily	carbohydrate ( rice , bread )	less than 2 L
yes	21	female	yes	yes	less than three	more than three	more than three	more than three	more than three	sometimes	not daily	varity of food in balance	more than 2 L
yes	21	female	no	no	less than three	less than three	less than three	less than three	less than three	sometimes	not daily	varity of food in balance	less than 2 L
yes	21	female	yes	yes	more than three	less than three	more than three	more than three	less than three	sometimes	not daily	varity of food in balance	more than 2 L
yes	21	male	yes	yes	more than three	less than three	less than three	less than three	more than three	often	not daily	carbohydrate ( rice , bread )	less than 2 L
yes	21	female	yes	yes	more than three	more than three	more than three	less than three	less than three	sometimes	daily	varity of food in balance	less than 2 L
yes	21	female	no	no	less than three	less than three	less than three	less than three	less than three	often	daily	carbohydrate ( rice , bread )	less than 2 L
yes	21	female	no	no	less than three	less than three	less than three	less than three	less than three	sometimes	daily	varity of food in balance	less than 2 L
yes	21	male	no	no	more than three	less than three	less than three	less than three	more than three	often	not daily	carbohydrate ( rice , bread )	less than 2 L
yes	21	male	no	yes	more than three	less than three	less than three	less than three	more than three	often	not daily	mainly meat	more than 2 L
yes	21	female	no	no	less than three	more than three	less than three	less than three	less than three	often	not daily	varity of food in balance	less than 2 L
yes	21	female	yes	yes	more than three	less than three	more than three	less than three	more than three	sometimes	daily	carbohydrate ( rice , bread )	less than 2 L
yes	21	female	yes	yes	less than three	less than three	less than three	less than three	less than three	rarely	daily	carbohydrate ( rice , bread )	less than 2 L
yes	21	female	no	no	more than three	less than three	less than three	less than three	more than three	often	not daily	varity of food in balance	less than 2 L
yes	21	female	no	no	more than three	more than three	less than three	less than three	more than three	sometimes	not daily	carbohydrate ( rice , bread )	less than 2 L
yes	21	female	no	no	less than three	less than three	less than three	less than three	more than three	often	daily	carbohydrate ( rice , bread )	less than 2 L
yes	21	female	yes	yes	more than three	less than three	more than three	more than three	less than three	sometimes	not daily	varity of food in balance	less than 2 L
yes	21	male	no	no	less than three	more than three	more than three	less than three	less than three	sometimes	daily	varity of food in balance	more than 2 L
yes	21	female	yes	yes	more than three	less than three	more than three	less than three	less than three	sometimes	daily	carbohydrate ( rice , bread )	less than 2 L
yes	21	female	yes	yes	more than three	less than three	more than three	less than three	less than three	often	daily	varity of food in balance	more than 2 L
yes	21	female	no	no	less than three	less than three	more than three	more than three	less than three	sometimes	daily	varity of food in balance	less than 2 L
yes	21	female	no	no	less than three	more than three	less than three	less than three	more than three	sometimes	daily	mainly vegetables	less than 2 L
yes	21	female	no	no	less than three	less than three	less than three	less than three	more than three	often	not daily	carbohydrate ( rice , bread )	more than 2 L
yes	21	male	no	no	more than three	less than three	more than three	less than three	less than three	sometimes	not daily	varity of food in balance	more than 2 L
yes	21	female	no	no	less than three	more than three	less than three	more than three	less than three	sometimes	not daily	varity of food in balance	less than 2 L
yes	21	female	no	no	less than three	less than three	more than three	more than three	less than three	sometimes	not daily	carbohydrate ( rice , bread )	more than 2 L
yes	21	female	no	yes	less than three	more than three	more than three	less than three	less than three	sometimes	daily	varity of food in balance	less than 2 L
yes	21	female	yes	no	more than three	more than three	less than three	less than three	more than three	often	not daily	carbohydrate ( rice , bread )	more than 2 L
yes	21	female	no	no	more than three	less than three	less than three	less than three	less than three	sometimes	not daily	carbohydrate ( rice , bread )	less than 2 L
yes	21	female	no	no	more than three	more than three	more than three	less than three	more than three	sometimes	not daily	varity of food in balance	less than 2 L
yes	21	male	no	yes	less than three	less than three	less than three	less than three	more than three	sometimes	not daily	varity of food in balance	more than 2 L
yes	21	female	no	no	less than three	less than three	less than three	less than three	more than three	often	not daily	carbohydrate ( rice , bread )	less than 2 L
yes	21	female	no	no	less than three	less than three	less than three	less than three	less than three	sometimes	not daily	varity of food in balance	less than 2 L
yes	21	female	yes	yes	more than three	less than three	less than three	less than three	less than three	sometimes	daily	varity of food in balance	less than 2 L
yes	21	female	no	no	more than three	less than three	less than three	less than three	less than three	sometimes	daily	varity of food in balance	less than 2 L
yes	21	female	no	no	less than three	less than three	less than three	less than three	less than three	sometimes	not daily	varity of food in balance	less than 2 L
yes	21	male	yes	yes	less than three	less than three	less than three	less than three	less than three	rarely	daily	varity of food in balance	more than 2 L
yes	21	male	yes	yes	less than three	less than three	less than three	more than three	less than three	sometimes	daily	varity of food in balance	less than 2 L
yes	21	female	yes	yes	less than three	less than three	less than three	less than three	more than three	often	daily	varity of food in balance	less than 2 L
yes	21	female	yes	no	more than three	more than three	more than three	more than three	less than three	sometimes	daily	varity of food in balance	more than 2 L
yes	21	female	no	no	less than three	less than three	more than three	more than three	less than three	often	daily	varity of food in balance	less than 2 L
yes	22	female	no	no	less than three	less than three	less than three	less than three	less than three	sometimes	not daily	carbohydrate ( rice , bread )	less than 2 L
yes	22	female	no	no	less than three	less than three	less than three	less than three	less than three	sometimes	not daily	varity of food in balance	more than 2 L
yes	22	female	no	no	less than three	more than three	less than three	less than three	less than three	sometimes	daily	varity of food in balance	less than 2 L
yes	22	male	yes	no	more than three	less than three	more than three	more than three	less than three	sometimes	not daily	varity of food in balance	less than 2 L
yes	22	female	no	yes	less than three	more than three	less than three	less than three	less than three	sometimes	not daily	varity of food in balance	less than 2 L
yes	22	female	yes	yes	less than three	more than three	more than three	less than three	less than three	sometimes	not daily	varity of food in balance	less than 2 L
yes	22	female	no	no	less than three	less than three	less than three	less than three	less than three	sometimes	not daily	varity of food in balance	less than 2 L
yes	22	female	no	yes	more than three	less than three	less than three	less than three	more than three	sometimes	daily	carbohydrate ( rice , bread )	less than 2 L
yes	22	female	no	yes	more than three	less than three	more than three	less than three	more than three	often	daily	mainly meat	less than 2 L
yes	22	female	no	no	less than three	more than three	more than three	less than three	more than three	often	daily	mainly meat	more than 2 L
yes	22	female	yes	yes	less than three	more than three	less than three	less than three	less than three	rarely	daily	varity of food in balance	less than 2 L
yes	22	male	yes	no	more than three	less than three	more than three	less than three	less than three	sometimes	not daily	varity of food in balance	less than 2 L
yes	22	female	no	no	less than three	less than three	less than three	less than three	less than three	sometimes	not daily	varity of food in balance	less than 2 L
yes	22	male	yes	no	less than three	more than three	less than three	less than three	less than three	sometimes	not daily	varity of food in balance	less than 2 L
yes	22	male	yes	yes	less than three	less than three	more than three	less than three	more than three	sometimes	daily	varity of food in balance	more than 2 L
yes	22	female	no	no	less than three	more than three	less than three	less than three	less than three	sometimes	not daily	varity of food in balance	less than 2 L
yes	22	male	no	yes	more than three	more than three	less than three	less than three	more than three	often	not daily	mainly meat	less than 2 L
yes	22	female	no	no	less than three	less than three	less than three	less than three	less than three	sometimes	not daily	carbohydrate ( rice , bread )	less than 2 L
yes	22	female	no	yes	less than three	less than three	less than three	less than three	less than three	sometimes	not daily	varity of food in balance	more than 2 L
yes	22	female	no	no	more than three	more than three	less than three	less than three	more than three	sometimes	not daily	varity of food in balance	less than 2 L
yes	22	female	no	no	less than three	more than three	less than three	less than three	less than three	sometimes	daily	varity of food in balance	less than 2 L
yes	22	female	no	yes	more than three	more than three	less than three	less than three	less than three	sometimes	daily	carbohydrate ( rice , bread )	less than 2 L
yes	22	female	no	yes	less than three	more than three	less than three	less than three	less than three	sometimes	daily	carbohydrate ( rice , bread )	less than 2 L
yes	22	female	no	no	less than three	less than three	less than three	less than three	less than three	sometimes	not daily	carbohydrate ( rice , bread )	less than 2 L
yes	22	female	yes	yes	more than three	more than three	less than three	less than three	less than three	sometimes	not daily	varity of food in balance	less than 2 L
yes	22	male	yes	yes	more than three	less than three	less than three	less than three	less than three	sometimes	daily	varity of food in balance	more than 2 L
yes	22	female	yes	no	less than three	more than three	more than three	less than three	less than three	often	not daily	varity of food in balance	less than 2 L
yes	22	female	yes	yes	more than three	less than three	more than three	less than three	less than three	rarely	daily	varity of food in balance	less than 2 L
yes	22	female	yes	yes	more than three	less than three	more than three	less than three	less than three	sometimes	not daily	varity of food in balance	less than 2 L
yes	22	female	yes	yes	more than three	less than three	more than three	more than three	less than three	often	daily	varity of food in balance	less than 2 L
yes	22	male	no	yes	less than three	less than three	more than three	more than three	less than three	sometimes	daily	varity of food in balance	more than 2 L
no	22	male	no	no	less than three	less than three	more than three	less than three	less than three	sometimes	not daily	varity of food in balance	less than 2 L
yes	22	male	no	no	more than three	less than three	less than three	less than three	more than three	sometimes	daily	carbohydrate ( rice , bread )	more than 2 L
yes	22	male	no	yes	less than three	more than three	less than three	less than three	more than three	often	not daily	mainly meat	less than 2 L
yes	22	female	no	no	more than three	more than three	more than three	more than three	less than three	sometimes	daily	varity of food in balance	more than 2 L
yes	22	male	no	no	more than three	more than three	more than three	less than three	more than three	sometimes	not daily	carbohydrate ( rice , bread )	less than 2 L
yes	22	male	yes	yes	less than three	less than three	more than three	more than three	less than three	sometimes	daily	varity of food in balance	less than 2 L
yes	22	male	no	no	less than three	more than three	more than three	less than three	less than three	often	daily	varity of food in balance	more than 2 L
yes	22	male	no	yes	less than three	more than three	more than three	less than three	more than three	sometimes	daily	varity of food in balance	more than 2 L
yes	22	female	no	no	more than three	more than three	less than three	less than three	more than three	sometimes	daily	carbohydrate ( rice , bread )	less than 2 L
yes	22	male	no	yes	less than three	more than three	less than three	less than three	less than three	often	not daily	varity of food in balance	less than 2 L
yes	22	male	no	no	less than three	less than three	more than three	less than three	less than three	sometimes	not daily	varity of food in balance	more than 2 L
yes	22	male	yes	yes	more than three	more than three	less than three	less than three	less than three	sometimes	daily	varity of food in balance	more than 2 L
yes	22	female	no	no	more than three	less than three	less than three	less than three	more than three	often	daily	carbohydrate ( rice , bread )	less than 2 L
yes	22	male	yes	yes	less than three	more than three	less than three	less than three	more than three	sometimes	not daily	carbohydrate ( rice , bread )	more than 2 L
yes	22	female	no	yes	more than three	less than three	more than three	less than three	less than three	sometimes	daily	carbohydrate ( rice , bread )	less than 2 L
yes	22	female	no	no	less than three	less than three	less than three	less than three	more than three	sometimes	daily	mainly meat	less than 2 L
yes	22	female	yes	yes	more than three	less than three	less than three	less than three	less than three	sometimes	not daily	varity of food in balance	less than 2 L
yes	22	female	yes	no	less than three	more than three	more than three	less than three	less than three	sometimes	not daily	varity of food in balance	less than 2 L
yes	22	male	no	no	more than three	less than three	less than three	less than three	more than three	often	not daily	varity of food in balance	less than 2 L
yes	22	female	yes	yes	more than three	less than three	more than three	less than three	more than three	sometimes	not daily	mainly vegetables	less than 2 L
yes	22	male	yes	yes	less than three	less than three	less than three	less than three	less than three	sometimes	not daily	carbohydrate ( rice , bread )	less than 2 L
yes	22	male	no	no	more than three	less than three	more than three	less than three	more than three	sometimes	not daily	mainly meat	less than 2 L
yes	22	female	no	no	less than three	more than three	less than three	less than three	more than three	sometimes	not daily	carbohydrate ( rice , bread )	less than 2 L
yes	22	female	no	no	less than three	more than three	less than three	less than three	less than three	sometimes	not daily	carbohydrate ( rice , bread )	less than 2 L
yes	22	male	yes	no	more than three	more than three	less than three	less than three	less than three	sometimes	not daily	varity of food in balance	less than 2 L
yes	22	male	no	no	more than three	less than three	less than three	less than three	more than three	often	daily	varity of food in balance	more than 2 L
yes	22	female	no	no	less than three	less than three	more than three	less than three	less than three	sometimes	daily	varity of food in balance	less than 2 L
yes	22	female	no	no	less than three	more than three	less than three	less than three	more than three	sometimes	not daily	varity of food in balance	less than 2 L
yes	22	male	no	no	more than three	less than three	less than three	less than three	less than three	sometimes	not daily	carbohydrate ( rice , bread )	less than 2 L
yes	22	female	yes	no	less than three	less than three	more than three	more than three	less than three	sometimes	daily	mainly vegetables	less than 2 L
yes	22	female	yes	yes	less than three	more than three	less than three	less than three	less than three	sometimes	daily	varity of food in balance	more than 2 L
yes	22	female	yes	no	less than three	more than three	less than three	less than three	more than three	sometimes	daily	varity of food in balance	more than 2 L
yes	22	female	no	no	less than three	more than three	less than three	less than three	less than three	rarely	not daily	carbohydrate ( rice , bread )	less than 2 L
yes	22	male	no	yes	more than three	less than three	less than three	less than three	more than three	sometimes	daily	varity of food in balance	less than 2 L
yes	22	female	no	no	less than three	less than three	less than three	less than three	less than three	sometimes	not daily	carbohydrate ( rice , bread )	less than 2 L
yes	22	female	no	no	less than three	more than three	more than three	more than three	more than three	sometimes	not daily	carbohydrate ( rice , bread )	less than 2 L
yes	22	female	yes	yes	more than three	more than three	less than three	less than three	less than three	sometimes	not daily	varity of food in balance	less than 2 L
yes	22	female	yes	yes	more than three	more than three	more than three	less than three	less than three	rarely	not daily	varity of food in balance	less than 2 L
yes	22	female	yes	yes	less than three	less than three	more than three	more than three	less than three	rarely	daily	varity of food in balance	less than 2 L
yes	22	female	yes	yes	more than three	less than three	less than three	less than three	less than three	sometimes	not daily	varity of food in balance	less than 2 L
yes	22	female	no	no	less than three	less than three	less than three	more than three	more than three	often	not daily	carbohydrate ( rice , bread )	less than 2 L
yes	22	female	yes	yes	more than three	more than three	less than three	less than three	less than three	sometimes	not daily	varity of food in balance	less than 2 L
yes	22	female	no	no	less than three	more than three	less than three	less than three	less than three	sometimes	not daily	varity of food in balance	more than 2 L
yes	22	male	yes	yes	more than three	less than three	more than three	more than three	more than three	sometimes	daily	mainly meat	more than 2 L
yes	22	female	yes	yes	more than three	more than three	more than three	more than three	less than three	sometimes	daily	carbohydrate ( rice , bread )	less than 2 L
no	22	female	yes	yes	less than three	more than three	more than three	less than three	less than three	sometimes	not daily	varity of food in balance	less than 2 L
yes	22	female	yes	yes	more than three	less than three	more than three	less than three	less than three	sometimes	not daily	varity of food in balance	less than 2 L
yes	22	female	no	yes	more than three	less than three	less than three	less than three	more than three	sometimes	not daily	carbohydrate ( rice , bread )	more than 2 L
yes	22	female	no	no	less than three	less than three	more than three	less than three	less than three	sometimes	daily	mainly meat	more than 2 L
yes	22	male	no	no	less than three	more than three	less than three	less than three	more than three	often	not daily	carbohydrate ( rice , bread )	less than 2 L
yes	22	male	yes	yes	more than three	less than three	more than three	less than three	less than three	rarely	daily	varity of food in balance	more than 2 L
yes	22	female	no	yes	less than three	more than three	less than three	less than three	less than three	sometimes	daily	carbohydrate ( rice , bread )	less than 2 L
yes	22	female	no	yes	more than three	less than three	more than three	more than three	less than three	often	daily	varity of food in balance	more than 2 L
yes	22	female	no	yes	more than three	more than three	more than three	less than three	less than three	sometimes	daily	varity of food in balance	less than 2 L
yes	22	female	no	no	less than three	less than three	less than three	less than three	less than three	often	not daily	varity of food in balance	less than 2 L
yes	22	female	yes	yes	more than three	more than three	more than three	less than three	more than three	often	daily	varity of food in balance	more than 2 L
yes	22	female	no	no	less than three	more than three	less than three	less than three	less than three	sometimes	daily	varity of food in balance	more than 2 L
yes	22	male	no	no	less than three	less than three	more than three	less than three	less than three	sometimes	daily	varity of food in balance	less than 2 L
yes	22	female	yes	yes	more than three	less than three	less than three	more than three	less than three	sometimes	daily	mainly meat	less than 2 L
yes	22	female	yes	no	less than three	more than three	less than three	less than three	less than three	sometimes	not daily	carbohydrate ( rice , bread )	more than 2 L
yes	22	female	yes	yes	more than three	more than three	more than three	more than three	more than three	sometimes	daily	varity of food in balance	less than 2 L
yes	22	female	yes	yes	more than three	more than three	less than three	less than three	more than three	often	not daily	varity of food in balance	more than 2 L
yes	22	female	no	no	less than three	less than three	less than three	less than three	less than three	sometimes	daily	varity of food in balance	less than 2 L
yes	22	female	yes	yes	more than three	less than three	more than three	more than three	less than three	rarely	not daily	mainly meat	less than 2 L
yes	22	male	no	yes	more than three	less than three	more than three	less than three	less than three	sometimes	daily	varity of food in balance	more than 2 L
yes	22	female	no	no	more than three	more than three	more than three	more than three	more than three	often	not daily	varity of food in balance	more than 2 L
yes	22	female	no	no	less than three	more than three	less than three	less than three	less than three	sometimes	daily	varity of food in balance	more than 2 L
yes	23	female	yes	no	more than three	more than three	less than three	less than three	less than three	often	not daily	carbohydrate ( rice , bread )	less than 2 L
yes	23	female	yes	yes	more than three	less than three	more than three	more than three	more than three	sometimes	not daily	varity of food in balance	less than 2 L
yes	23	female	no	no	less than three	more than three	less than three	more than three	less than three	sometimes	not daily	carbohydrate ( rice , bread )	less than 2 L
yes	23	female	no	yes	less than three	less than three	less than three	less than three	less than three	rarely	daily	mainly meat	less than 2 L
yes	23	female	no	no	less than three	more than three	less than three	more than three	less than three	often	not daily	carbohydrate ( rice , bread )	more than 2 L
yes	23	female	no	no	less than three	less than three	less than three	less than three	less than three	often	not daily	carbohydrate ( rice , bread )	less than 2 L
yes	23	male	yes	no	less than three	less than three	less than three	more than three	less than three	sometimes	not daily	mainly meat	less than 2 L
yes	23	female	no	no	more than three	more than three	more than three	less than three	less than three	sometimes	not daily	carbohydrate ( rice , bread )	less than 2 L
yes	23	female	no	no	less than three	more than three	less than three	less than three	more than three	sometimes	not daily	carbohydrate ( rice , bread )	less than 2 L
yes	23	female	yes	no	more than three	less than three	more than three	more than three	more than three	sometimes	daily	varity of food in balance	less than 2 L
yes	23	female	no	no	less than three	more than three	more than three	less than three	less than three	sometimes	not daily	carbohydrate ( rice , bread )	more than 2 L
yes	23	female	no	no	more than three	more than three	less than three	less than three	less than three	sometimes	not daily	varity of food in balance	less than 2 L
yes	23	female	no	no	more than three	more than three	less than three	less than three	more than three	often	not daily	carbohydrate ( rice , bread )	less than 2 L
yes	23	male	yes	yes	more than three	more than three	more than three	more than three	more than three	sometimes	not daily	varity of food in balance	more than 2 L
yes	23	female	no	no	more than three	more than three	less than three	more than three	more than three	often	daily	carbohydrate ( rice , bread )	less than 2 L
yes	23	female	no	no	more than three	less than three	less than three	less than three	more than three	sometimes	not daily	varity of food in balance	less than 2 L
yes	23	female	yes	no	more than three	more than three	more than three	less than three	more than three	sometimes	daily	mainly meat	more than 2 L
yes	23	female	no	no	less than three	less than three	less than three	less than three	more than three	often	not daily	carbohydrate ( rice , bread )	less than 2 L
yes	23	male	no	yes	less than three	less than three	less than three	less than three	less than three	sometimes	daily	varity of food in balance	less than 2 L
yes	23	male	yes	yes	more than three	more than three	less than three	less than three	less than three	sometimes	daily	varity of food in balance	more than 2 L
yes	23	female	no	no	less than three	less than three	less than three	less than three	less than three	sometimes	not daily	carbohydrate ( rice , bread )	less than 2 L
yes	23	female	no	no	more than three	more than three	more than three	less than three	more than three	often	daily	carbohydrate ( rice , bread )	less than 2 L
yes	23	female	no	no	less than three	more than three	more than three	less than three	less than three	often	daily	varity of food in balance	less than 2 L
yes	23	female	no	no	more than three	less than three	less than three	less than three	less than three	rarely	not daily	varity of food in balance	more than 2 L
yes	23	female	no	yes	less than three	less than three	more than three	more than three	less than three	sometimes	not daily	mainly vegetables	more than 2 L
yes	23	female	no	no	less than three	more than three	more than three	less than three	more than three	sometimes	daily	varity of food in balance	less than 2 L
yes	23	female	no	no	less than three	more than three	less than three	less than three	more than three	often	daily	carbohydrate ( rice , bread )	less than 2 L
yes	23	male	yes	yes	more than three	less than three	less than three	less than three	less than three	often	daily	varity of food in balance	more than 2 L
yes	23	male	no	no	more than three	more than three	less than three	less than three	less than three	sometimes	daily	mainly meat	less than 2 L
yes	23	male	yes	yes	more than three	more than three	less than three	less than three	more than three	sometimes	daily	varity of food in balance	less than 2 L
yes	23	female	no	yes	more than three	more than three	more than three	less than three	less than three	sometimes	daily	carbohydrate ( rice , bread )	more than 2 L
yes	23	female	no	no	less than three	less than three	less than three	less than three	less than three	sometimes	daily	varity of food in balance	less than 2 L
yes	23	male	no	yes	less than three	more than three	less than three	less than three	less than three	sometimes	daily	varity of food in balance	less than 2 L
yes	23	female	no	no	less than three	less than three	less than three	less than three	less than three	sometimes	not daily	carbohydrate ( rice , bread )	less than 2 L
yes	23	male	no	yes	less than three	less than three	more than three	less than three	less than three	sometimes	daily	varity of food in balance	less than 2 L
yes	23	female	no	no	more than three	more than three	more than three	less than three	less than three	sometimes	daily	varity of food in balance	less than 2 L
yes	23	female	yes	yes	less than three	less than three	less than three	less than three	more than three	sometimes	daily	varity of food in balance	less than 2 L
yes	23	male	yes	yes	more than three	more than three	more than three	more than three	less than three	sometimes	daily	varity of food in balance	more than 2 L
yes	23	female	no	no	less than three	less than three	more than three	more than three	less than three	sometimes	daily	varity of food in balance	less than 2 L
yes	23	female	yes	yes	more than three	less than three	more than three	more than three	less than three	sometimes	not daily	varity of food in balance	less than 2 L
yes	23	female	no	yes	less than three	less than three	more than three	less than three	more than three	sometimes	not daily	varity of food in balance	less than 2 L
yes	23	male	no	no	less than three	less than three	more than three	less than three	less than three	sometimes	daily	mainly vegetables	more than 2 L
yes	23	female	no	no	less than three	more than three	more than three	less than three	less than three	often	not daily	varity of food in balance	less than 2 L
yes	23	female	no	yes	more than three	less than three	more than three	less than three	less than three	sometimes	not daily	varity of food in balance	less than 2 L
yes	23	male	no	no	less than three	more than three	less than three	less than three	more than three	often	not daily	mainly meat	less than 2 L
yes	23	female	no	yes	less than three	more than three	less than three	less than three	less than three	sometimes	daily	varity of food in balance	more than 2 L
yes	23	male	no	no	less than three	more than three	more than three	less than three	more than three	often	not daily	carbohydrate ( rice , bread )	more than 2 L
yes	23	male	no	no	more than three	less than three	less than three	less than three	less than three	sometimes	not daily	varity of food in balance	less than 2 L
yes	23	male	yes	no	less than three	less than three	less than three	less than three	less than three	sometimes	daily	varity of food in balance	less than 2 L
yes	23	female	no	yes	less than three	more than three	less than three	less than three	less than three	sometimes	not daily	varity of food in balance	less than 2 L
yes	23	female	no	no	more than three	more than three	less than three	less than three	more than three	sometimes	daily	carbohydrate ( rice , bread )	more than 2 L
yes	23	male	yes	no	more than three	more than three	more than three	less than three	more than three	often	not daily	varity of food in balance	more than 2 L
yes	24	female	yes	yes	less than three	less than three	more than three	less than three	less than three	sometimes	not daily	carbohydrate ( rice , bread )	less than 2 L
yes	24	female	yes	yes	less than three	more than three	less than three	less than three	less than three	sometimes	daily	varity of food in balance	less than 2 L
yes	24	male	no	no	less than three	less than three	less than three	less than three	more than three	sometimes	daily	carbohydrate ( rice , bread )	less than 2 L
yes	24	female	no	yes	less than three	less than three	less than three	less than three	less than three	sometimes	not daily	varity of food in balance	less than 2 L
yes	24	female	yes	yes	more than three	less than three	more than three	less than three	more than three	sometimes	daily	mainly vegetables	less than 2 L
yes	24	female	yes	no	more than three	more than three	less than three	less than three	more than three	often	daily	carbohydrate ( rice , bread )	less than 2 L
yes	24	female	no	no	more than three	less than three	less than three	less than three	more than three	sometimes	not daily	varity of food in balance	less than 2 L
yes	24	male	no	no	less than three	more than three	less than three	less than three	more than three	sometimes	daily	varity of food in balance	less than 2 L
yes	24	female	no	no	less than three	less than three	more than three	less than three	more than three	often	daily	varity of food in balance	less than 2 L
yes	24	female	yes	yes	more than three	more than three	less than three	less than three	less than three	sometimes	daily	varity of food in balance	less than 2 L
yes	24	female	yes	yes	more than three	less than three	more than three	less than three	more than three	sometimes	daily	varity of food in balance	less than 2 L
yes	24	female	no	yes	less than three	less than three	less than three	less than three	less than three	sometimes	not daily	varity of food in balance	less than 2 L
yes	24	female	yes	yes	more than three	less than three	more than three	less than three	less than three	sometimes	not daily	varity of food in balance	less than 2 L
yes	24	female	yes	yes	more than three	less than three	more than three	less than three	less than three	sometimes	daily	carbohydrate ( rice , bread )	less than 2 L
yes	24	female	no	no	less than three	more than three	more than three	more than three	more than three	often	not daily	mainly meat	less than 2 L
yes	24	male	no	no	more than three	less than three	more than three	less than three	less than three	sometimes	daily	varity of food in balance	more than 2 L
yes	24	male	no	no	more than three	less than three	less than three	less than three	less than three	often	not daily	mainly meat	more than 2 L
yes	25	female	yes	yes	less than three	more than three	more than three	more than three	less than three	rarely	not daily	mainly vegetables	more than 2 L
yes	25	female	yes	yes	more than three	less than three	less than three	more than three	less than three	sometimes	daily	carbohydrate ( rice , bread )	less than 2 L
yes	25	female	yes	no	more than three	less than three	more than three	more than three	less than three	rarely	not daily	varity of food in balance	less than 2 L
yes	25	male	yes	yes	more than three	less than three	less than three	less than three	less than three	sometimes	daily	varity of food in balance	more than 2 L
yes	25	female	no	no	less than three	less than three	less than three	less than three	less than three	sometimes	not daily	varity of food in balance	less than 2 L
yes	25	male	no	yes	more than three	less than three	less than three	less than three	more than three	sometimes	not daily	carbohydrate ( rice , bread )	more than 2 L
yes	25	male	no	no	more than three	more than three	less than three	less than three	more than three	often	daily	carbohydrate ( rice , bread )	less than 2 L
yes	25	male	yes	yes	more than three	less than three	more than three	less than three	less than three	sometimes	daily	carbohydrate ( rice , bread )	more than 2 L
yes	25	female	yes	yes	more than three	more than three	more than three	less than three	less than three	often	daily	carbohydrate ( rice , bread )	less than 2 L
yes	26	male	no	no	less than three	more than three	more than three	less than three	more than three	often	daily	varity of food in balance	less than 2 L
yes	26	female	yes	yes	more than three	more than three	more than three	less than three	more than three	sometimes	daily	carbohydrate ( rice , bread )	less than 2 L
yes	26	male	no	yes	less than three	less than three	less than three	less than three	less than three	often	not daily	carbohydrate ( rice , bread )	less than 2 L
yes	26	female	yes	yes	more than three	more than three	more than three	less than three	less than three	sometimes	daily	mainly meat	less than 2 L
yes	26	male	yes	no	more than three	less than three	less than three	less than three	more than three	often	not daily	varity of food in balance	less than 2 L
yes	27	male	no	yes	less than three	less than three	more than three	less than three	less than three	sometimes	not daily	varity of food in balance	more than 2 L
yes	28	female	no	no	less than three	less than three	less than three	less than three	less than three	often	not daily	carbohydrate ( rice , bread )	less than 2 L
yes	29	female	no	no	less than three	more than three	less than three	less than three	more than three	often	daily	varity of food in balance	less than 2 L
yes	30	female	yes	yes	more than three	more than three	more than three	less than three	less than three	sometimes	not daily	mainly vegetables	less than 2 L
yes	32	female	no	no	less than three	less than three	less than three	less than three	less than three	sometimes	not daily	mainly meat	less than 2 L
yes	35	female	no	no	more than three	more than three	more than three	less than three	more than three	often	daily	varity of food in balance	less than 2 L
yes	35	female	no	no	less than three	less than three	more than three	less than three	more than three	sometimes	not daily	carbohydrate ( rice , bread )	less than 2 L
yes	35	female	no	yes	more than three	more than three	less than three	less than three	more than three	sometimes	not daily	carbohydrate ( rice , bread )	less than 2 L
yes	38	female	no	no	less than three	less than three	less than three	less than three	less than three	often	daily	carbohydrate ( rice , bread )	more than 2 L
